# Supplementary material for: Maturation of monocyte derived dendritic cells with OK432 boosts IL-12p70 secretion and conveys strong T-cell responses
Source: BMC Immunol. 2011 Jan 5;12:2. doi: 10.1186/1471-2172-12-2 (PMC3023782; doi:10.1186/1471-2172-12-2)
Supplement: Additional file 1 — Table with MFI data. Median fluorescence intensities (MFI) of markers shown in Figure 1. [file 1471-2172-12-2-S1.XLSX]

## Sheet: Sheet1
	ImmDC	CytoDC	OK432DC	OK432 CytoDC	0.01KE 432DC	0.01KE 432 CytoDC
MFI
CD1a	1153.17	1382.45	974.87	1240.3	987.9	1249.3
HLA-DR	58.06	223.075	172.735	206.855	147.37	170.315
CD86	34.52	883.37	640.645	1144.57	340.97	893.6
CD83	21.66	171.645	114.24	183.16	65.245	144.89
CD80	56.24	31.155	20.415	26.18	18.07	28.48
CD40	801.42	1304.25	2293.43	1392.99	1154.88	1127.95
CCR7	47.52	143.24	158.615	168.39	106	109.6
CD38	450.56	88.3	830.85	191.41	761.69	92.61
